# Supplementary material for: The association between glucose dynamics and energy intake in young, healthy women
Source: Eur J Clin Nutr. 2026 Apr 4;80(7):725–33. doi: 10.1038/s41430-026-01727-0 (PMC13341320; doi:10.1038/s41430-026-01727-0)
Supplement: Supplementary file 1 — Supplementary Table 1 [file 41430_2026_1727_MOESM1_ESM.xlsx]

## Sheet: GLM_HC3_full
Outcome	Predictor	n	beta	exp_beta_ci	%change_per_SD	p_value
EI	cgm_nadir	29	-0.171108	0.843 (0.754, 0.942)	-12.9	0.003
EI	cgm_dip	29	0.00723408	1.007 (1.005, 1.010)	15.5	<0.001
EI	cgm_late_nadir	29	-0.1667	0.846 (0.758, 0.946)	-12.6	0.003
EI	cgm_peak	29	-0.0322285	0.968 (0.917, 1.023)	-4.5	0.248
EI	cgm_rise	29	-0.00182261	0.998 (0.995, 1.002)	-6.8	0.317
EI	cgm_BL	29	0.0652118	1.067 (0.879, 1.297)	4.5	0.511
EI	cgm_mean	29	-0.0794154	0.924 (0.822, 1.038)	-6.4	0.181
EI	cgm_AUC	29	-0.0835778	0.920 (0.812, 1.042)	-6.1	0.189
EI	cgm_iAUC	29	-0.103691	0.902 (0.748, 1.086)	-7.7	0.275
EI	cgm_early_nadir	29	-0.0293203	0.971 (0.894, 1.055)	-3.6	0.49
EI	vpg_nadir	30	-0.0871411	0.917 (0.798, 1.052)	-6.1	0.216
EI	vpg_dip	30	0.00420045	1.004 (0.997, 1.011)	6.7	0.233
EI	vpg_peak	30	-0.0198379	0.980 (0.901, 1.067)	-1.8	0.646
EI	vpg_rise	30	-0.000797732	0.999 (0.996, 1.003)	-1.8	0.670
EI	vpg_BL	30	0.0177287	1.018 (0.782, 1.325)	0.7	0.895
EI	vpg_AUC	30	-0.0535896	0.948 (0.840, 1.070)	-3.8	0.385
EI	vpg_iAUC	30	-0.0673228	0.935 (0.778, 1.124)	-3.7	0.473
EI	vpg_mean	30	-0.0485276	0.953 (0.854, 1.063)	-3.9	0.386
EI	vpg_early_nadir	30	-0.0250771	0.975 (0.893, 1.065)	-3	0.576
EI	vpg_late_nadir	30	-0.0876578	0.916 (0.804, 1.044)	-6.2	0.188
VAS_240	cgm_nadir	29	0.227133	1.255 (1.009, 1.560)	20.2	0.041
VAS_240	cgm_dip	29	-0.00820697	0.992 (0.986, 0.998)	-15.1	0.006
VAS_240	cgm_late_nadir	29	0.254046	1.289 (1.050, 1.583)	22.8	0.015
VAS_240	vpg_nadir	30	0.256049	1.292 (1.070, 1.560)	20.3	0.008
VAS_240	vpg_dip	30	-0.0123566	0.988 (0.979, 0.996)	-17.4	0.004
VAS_240	vpg_late_nadir	30	0.242075	1.274 (1.068, 1.519)	19.5	0.007
VAS_240	cgm_peak	29	0.0168473	1.017 (0.917, 1.128)	2.4	0.75
VAS_240	cgm_rise1	29	0.00114373	1.001 (0.994, 1.008)	4.5	0.737
VAS_240	cgm_BL	29	-0.0532618	0.948 (0.657, 1.369)	-3.6	0.776
VAS_240	cgm_mean	29	0.159822	1.173 (0.942, 1.462)	14.1	0.155
VAS_240	cgm_AUC	29	0.166494	1.181 (0.924, 1.511)	13.3	0.185
VAS_240	cgm_iAUC	29	0.154706	1.167 (0.870, 1.566)	12.7	0.303
VAS_240	cgm_early_nadir	29	0.0167643	1.017 (0.861, 1.200)	2.1	0.843
VAS_240	vpg_peak	30	0.0640029	1.066 (0.877, 1.296)	6	0.521
VAS_240	vpg_rise1	30	0.00221932	1.002 (0.994, 1.011)	5.1	0.601
VAS_240	vpg_BL	30	0.00727294	1.007 (0.579, 1.751)	0.3	0.979
VAS_240	vpg_AUC	30	0.173301	1.189 (0.935, 1.512)	13.4	0.157
VAS_240	vpg_iAUC	30	0.173157	1.189 (0.796, 1.777)	10.1	0.398
VAS_240	vpg_mean	30	0.157669	1.171 (0.943, 1.454)	13.6	0.154
VAS_240	vpg_early_nadir	30	0.0907238	1.095 (0.919, 1.304)	11.7	0.309
VAS_iAUC	cgm_nadir	29	0.445374	1.561 (1.138, 2.142)	43.4	0.006
VAS_iAUC	cgm_dip	29	-0.0123374	0.988 (0.979, 0.996)	-21.8	0.005
VAS_iAUC	cgm_late_nadir	29	0.386726	1.472 (1.127, 1.924)	36.7	0.005
VAS_iAUC	cgm_peak	29	0.0692148	1.072 (0.853, 1.347)	10.3	0.553
VAS_iAUC	cgm_rise1	29	0.00190875	1.002 (0.994, 1.010)	7.7	0.649
VAS_iAUC	cgm_BL	29	0.00280825	1.003 (0.584, 1.723)	0.2	0.992
VAS_iAUC	cgm_mean	29	0.205789	1.228 (0.863, 1.748)	18.6	0.253
VAS_iAUC	cgm_AUC	29	0.232706	1.262 (0.839, 1.898)	19.1	0.263
VAS_iAUC	cgm_iAUC	29	0.127227	1.136 (0.790, 1.632)	10.3	0.492
VAS_iAUC	cgm_early_nadir	29	0.0222972	1.023 (0.813, 1.286)	2.9	0.849
VAS_iAUC	vpg_nadir	30	0.299087	1.349 (0.896, 2.029)	24.1	0.151
VAS_iAUC	vpg_dip	30	-0.0085462	0.991 (0.977, 1.006)	-12.4	0.254
VAS_iAUC	vpg_peak	30	0.180239	1.198 (0.884, 1.623)	17.8	0.245
VAS_iAUC	vpg_rise1	30	-0.000549655	0.999 (0.991, 1.008)	-1.2	0.894
VAS_iAUC	vpg_BL	30	0.486338	1.626 (0.791, 3.345)	19.9	0.186
VAS_iAUC	vpg_AUC	30	0.265989	1.305 (0.860, 1.980)	21.3	0.211
VAS_iAUC	vpg_iAUC	30	0.0553757	1.057 (0.734, 1.522)	3.1	0.766
VAS_iAUC	vpg_mean	30	0.23929	1.270 (0.880, 1.834)	21.4	0.202
VAS_iAUC	vpg_early_nadir	30	0.105036	1.111 (0.905, 1.364)	13.7	0.316
VAS_iAUC	vpg_late_nadir	30	0.317681	1.374 (0.906, 2.084)	26.3	0.135
