# Supplementary material for: The association between glucose dynamics and energy intake in young, healthy women
Source: Eur J Clin Nutr. 2026 Apr 4;80(7):725–33. doi: 10.1038/s41430-026-01727-0 (PMC13341320; doi:10.1038/s41430-026-01727-0)
Supplement: Supplementary file 2 — Supplementary Table 2 [file 41430_2026_1727_MOESM2_ESM.xlsx]

## Sheet: Sheet1
Outcome	Predictor	Mediator	n	a	p_a	b	p_b	c	p_c	c'	p_c'	ACME (a*b indirect effect)	ACME 95% CI (Lower)	ACME 95% CI (Higher)	p_a*b
EI	cgm_nadir	Insulin_BL	29	-0.080801	0.911457	0.00336892	0.724532	-0.171108	0.00250616	-0.170575	0.00351877	-0.000272212	-0.0152437	0.0236489	0.96
VAS_240	cgm_nadir	Insulin_BL	29	-0.080801	0.911457	-0.00257521	0.9131	0.227133	0.040916	0.227275	0.0445777	0.000208079	-0.0309365	0.0502219	0.792
VAS_iAUC	cgm_nadir	Insulin_BL	29	-0.080801	0.911457	0.0227911	0.467275	0.445374	0.00575918	0.446845	0.00478666	-0.00184155	-0.070895	0.0631272	0.756
EI	cgm_dip	Insulin_BL	29	0.00595407	0.835321	0.0027125	0.66124	0.00723408	8.3212e-08	0.00721334	1.65976e-07	1.61504e-05	-0.000844541	0.000732824	0.824
VAS_240	cgm_dip	Insulin_BL	29	0.00595407	0.835321	-0.00121711	0.968119	-0.00820697	0.00588292	-0.00819923	0.0065811	-7.24674e-06	-0.0017078	0.00248618	0.852
VAS_iAUC	cgm_dip	Insulin_BL	29	0.00595407	0.835321	0.0269411	0.18303	-0.0123374	0.00488586	-0.0129448	0.00571006	0.000160409	-0.00232518	0.00427069	0.648
EI	vpg_nadir	Insulin_BL	30	0.455553	0.524125	0.00505524	0.531116	-0.0871411	0.215872	-0.0890159	0.220788	0.00230293	-0.0171822	0.0325903	0.776
VAS_240	vpg_nadir	Insulin_BL	30	0.455553	0.524125	-0.00770909	0.733368	0.256049	0.00782583	0.260299	0.00883835	-0.0035119	-0.0431663	0.0471202	0.938
VAS_iAUC	vpg_nadir	Insulin_BL	30	0.455553	0.524125	0.0148541	0.538338	0.299087	0.151397	0.283844	0.180133	0.00676683	-0.067558	0.0614183	0.744
EI	vpg_dip	Insulin_BL	30	0.0383072	0.406105	0.00132914	0.856789	0.00420045	0.233488	0.00413718	0.252324	5.09156e-05	-0.000797922	0.00149528	0.818
VAS_240	vpg_dip	Insulin_BL	30	0.0383072	0.406105	0.00307489	0.914676	-0.0123566	0.0042689	-0.0124315	0.00492066	0.00011779	-0.00243119	0.00225675	0.914
VAS_iAUC	vpg_dip	Insulin_BL	30	0.0383072	0.406105	0.0251033	0.267964	-0.0085462	0.253949	-0.00911346	0.273475	0.000961636	-0.00276362	0.00715741	0.492
EI	cgm_nadir	Insulin_240	29	1.16254	0.431666	0.00373154	0.717135	-0.171108	0.00250616	-0.174619	0.00313197	0.00433808	-0.0594079	0.029071	0.96
VAS_240	cgm_nadir	Insulin_240	29	1.16254	0.431666	0.0245373	0.167006	0.227133	0.040916	0.197597	0.0634783	0.0285256	-0.0651208	0.143549	0.57
VAS_iAUC	cgm_nadir	Insulin_240	29	1.16254	0.431666	0.0247845	0.323951	0.445374	0.00575918	0.405593	0.0115966	0.0288131	-0.0697636	0.186744	0.526
EI	cgm_dip	Insulin_240	29	-0.109176	0.0638716	0.0121761	0.218987	0.00723408	8.3212e-08	0.00857295	1.54753e-06	-0.00132934	-0.00494816	0.000918013	0.292
VAS_240	cgm_dip	Insulin_240	29	-0.109176	0.0638716	0.0202992	0.244485	-0.00820697	0.00588292	-0.00627942	0.0316206	-0.00221619	-0.00963958	0.00420916	0.394
VAS_iAUC	cgm_dip	Insulin_240	29	-0.109176	0.0638716	0.0196055	0.491935	-0.0123374	0.00488586	-0.00973264	0.067078	-0.00214045	-0.0129944	0.00351394	0.446
EI	vpg_nadir	Insulin_240	30	3.40496	0.0303145	0.00824451	0.567455	-0.0871411	0.215872	-0.116374	0.122021	0.0280722	-0.0817163	0.131652	0.652
VAS_240	vpg_nadir	Insulin_240	30	3.40496	0.0303145	0.0186296	0.326528	0.256049	0.00782583	0.198266	0.0328555	0.0634332	-0.153041	0.210237	0.452
VAS_iAUC	vpg_nadir	Insulin_240	30	3.40496	0.0303145	0.0251404	0.599795	0.299087	0.151397	0.237279	0.441128	0.085602	-0.459071	0.231924	0.676677
EI	vpg_dip	Insulin_240	30	-0.15579	0.0352892	0.00816869	0.562139	0.00420045	0.233488	0.00548231	0.16204	-0.0012726	-0.00596098	0.00313366	0.6
VAS_240	vpg_dip	Insulin_240	30	-0.15579	0.0352892	0.0191467	0.273991	-0.0123566	0.0042689	-0.00955494	0.0157298	-0.00298287	-0.00984408	0.00435951	0.378
VAS_iAUC	vpg_dip	Insulin_240	30	-0.15579	0.0352892	0.032397	0.343706	-0.0085462	0.253949	-0.00433408	0.616845	-0.00504713	-0.0120238	0.0115663	0.4
EI	cgm_nadir	Insulin_Peak	29	-0.702971	0.94545	0.000222673	0.735126	-0.171108	0.00250616	-0.170419	0.00396628	-0.000156533	-0.0281986	0.0238417	0.818
VAS_240	cgm_nadir	Insulin_Peak	29	-0.702971	0.94545	0.00106123	0.884911	0.227133	0.040916	0.223274	0.0580283	-0.000746012	-0.0406753	0.174396	0.76
VAS_iAUC	cgm_nadir	Insulin_Peak	29	-0.702971	0.94545	0.000110769	0.958443	0.445374	0.00575918	0.445306	0.00681504	-7.78672e-05	-0.0800518	0.0691117	0.976
EI	cgm_dip	Insulin_Peak	29	-0.430986	0.174505	0.00108289	0.129518	0.00723408	8.3212e-08	0.00767018	2.14483e-09	-0.00046671	-0.0020677	0.000655385	0.384
VAS_240	cgm_dip	Insulin_Peak	29	-0.430986	0.174505	0.000196394	0.979594	-0.00820697	0.00588292	-0.00813148	0.0184688	-8.46432e-05	-0.0071962	0.00334395	0.972
VAS_iAUC	cgm_dip	Insulin_Peak	29	-0.430986	0.174505	-0.00169088	0.46493	-0.0123374	0.00488586	-0.0130609	0.00452755	0.000728744	-0.0041016	0.00490271	0.618
EI	vpg_nadir	Insulin_Peak	30	0.921481	0.924798	0.000320193	0.697407	-0.0871411	0.215872	-0.0865576	0.226057	0.000295052	-0.0318779	0.0218545	0.856
VAS_240	vpg_nadir	Insulin_Peak	30	0.921481	0.924798	0.0010613	0.87644	0.256049	0.00782583	0.25083	0.023842	0.00097797	-0.0218794	0.147189	0.626
VAS_iAUC	vpg_nadir	Insulin_Peak	30	0.921481	0.924798	-0.000445165	0.828944	0.299087	0.151397	0.300669	0.15362	-0.000410211	-0.0561272	0.0793113	0.842
EI	vpg_dip	Insulin_Peak	30	-0.0765592	0.844655	0.000335823	0.711375	0.00420045	0.233488	0.00418219	0.240786	-2.57104e-05	-0.000859274	0.00133516	0.904
VAS_240	vpg_dip	Insulin_Peak	30	-0.0765592	0.844655	0.00105663	0.882033	-0.0123566	0.0042689	-0.0120878	0.00719921	-8.08944e-05	-0.00578898	0.00165342	0.758
VAS_iAUC	vpg_dip	Insulin_Peak	30	-0.0765592	0.844655	-0.000389885	0.909135	-0.0085462	0.253949	-0.00864336	0.257213	2.98493e-05	-0.00414047	0.00208853	0.842
EI	cgm_nadir	Insulin_Nadir	29	1.28869	0.371759	0.00464403	0.695447	-0.171108	0.00250616	-0.176087	0.0026811	0.00598474	-0.0741232	0.035627	0.996
VAS_240	cgm_nadir	Insulin_Nadir	29	1.28869	0.371759	0.0306866	0.12705	0.227133	0.040916	0.185636	0.0913145	0.0395457	-0.070243	0.17648	0.496
VAS_iAUC	cgm_nadir	Insulin_Nadir	29	1.28869	0.371759	0.0155891	0.455908	0.445374	0.00575918	0.416618	0.0111644	0.0200896	-0.0654624	0.200659	0.594
EI	cgm_dip	Insulin_Nadir	29	-0.0990426	0.129069	0.0138224	0.319854	0.00723408	8.3212e-08	0.00862546	0.000348783	-0.001369	-0.00590189	0.00112683	0.31
VAS_240	cgm_dip	Insulin_Nadir	29	-0.0990426	0.129069	0.0271668	0.222934	-0.00820697	0.00588292	-0.00575067	0.140497	-0.00269067	-0.0123695	0.00393402	0.342
VAS_iAUC	cgm_dip	Insulin_Nadir	29	-0.0990426	0.129069	0.00995622	0.735204	-0.0123374	0.00488586	-0.0111806	0.0502399	-0.000986089	-0.0140945	0.00508209	0.66
EI	vpg_nadir	Insulin_Nadir	30	3.69453	0.00589289	0.0121315	0.478289	-0.0871411	0.215872	-0.13268	0.0665499	0.04482	-0.110037	0.142387	0.56
VAS_240	vpg_nadir	Insulin_Nadir	30	3.69453	0.00589289	0.0241411	0.334366	0.256049	0.00782583	0.173506	0.108764	0.0891899	-0.157651	0.249804	0.43
VAS_iAUC	vpg_nadir	Insulin_Nadir	30	3.69453	0.00589289	0.0127785	0.776354	0.299087	0.151397	0.255594	0.415848	0.0472104	-0.469853	0.268229	0.873747
EI	vpg_dip	Insulin_Nadir	30	-0.16298	0.0142125	0.0111437	0.518338	0.00420045	0.233488	0.00599095	0.15961	-0.0018162	-0.00688091	0.00410852	0.524
VAS_240	vpg_dip	Insulin_Nadir	30	-0.16298	0.0142125	0.0250746	0.269876	-0.0123566	0.0042689	-0.00848228	0.0527232	-0.00408665	-0.011789	0.0050013	0.346
VAS_iAUC	vpg_dip	Insulin_Nadir	30	-0.16298	0.0142125	0.029154	0.422016	-0.0085462	0.253949	-0.00385849	0.661386	-0.00475151	-0.0143038	0.0120027	0.506
EI	cgm_nadir	Insulin_iAUC	29	1.7709	0.588624	0.000895867	0.70315	-0.171108	0.00250616	-0.171925	0.0035062	0.00158649	-0.0425805	0.0243116	0.992
VAS_240	cgm_nadir	Insulin_iAUC	29	1.7709	0.588624	0.00890678	0.599344	0.227133	0.040916	0.203161	0.099629	0.015773	-0.0245759	0.192916	0.47
VAS_iAUC	cgm_nadir	Insulin_iAUC	29	1.7709	0.588624	-0.00276395	0.617621	0.445374	0.00575918	0.452669	0.00566287	-0.00489466	-0.138502	0.0354048	0.62
EI	cgm_dip	Insulin_iAUC	29	-0.223787	0.0311392	0.00328301	0.203146	0.00723408	8.3212e-08	0.00793275	5.6289e-11	-0.000734693	-0.00249179	0.00103883	0.334
VAS_240	cgm_dip	Insulin_iAUC	29	-0.223787	0.0311392	0.00747145	0.672832	-0.00820697	0.00588292	-0.00675286	0.0631047	-0.00167201	-0.00800199	0.00228244	0.52
VAS_iAUC	cgm_dip	Insulin_iAUC	29	-0.223787	0.0311392	-0.00699816	0.13943	-0.0123374	0.00488586	-0.0140632	0.00281435	0.0015661	-0.00194094	0.00644376	0.29
EI	vpg_nadir	Insulin_iAUC	30	1.78834	0.607115	0.000610032	0.837265	-0.0871411	0.215872	-0.0877063	0.20989	0.00109094	-0.0405473	0.0246774	0.888
VAS_240	vpg_nadir	Insulin_iAUC	30	1.78834	0.607115	0.00903761	0.578862	0.256049	0.00782583	0.230498	0.0445276	0.0161623	-0.0223802	0.184201	0.488
VAS_iAUC	vpg_nadir	Insulin_iAUC	30	1.78834	0.607115	-0.00202302	0.709563	0.299087	0.151397	0.30287	0.156638	-0.00361784	-0.089273	0.0633294	0.922
EI	vpg_dip	Insulin_iAUC	30	-0.158132	0.28166	0.00102159	0.718125	0.00420045	0.233488	0.00432748	0.208005	-0.000161545	-0.00131223	0.00180129	0.964
VAS_240	vpg_dip	Insulin_iAUC	30	-0.158132	0.28166	0.00826224	0.620376	-0.0123566	0.0042689	-0.0107132	0.0356041	-0.00130652	-0.009493	0.000518126	0.322
VAS_iAUC	vpg_dip	Insulin_iAUC	30	-0.158132	0.28166	-0.00251768	0.687643	-0.0085462	0.253949	-0.00906924	0.24021	0.000398125	-0.00376735	0.00448313	0.806
EI	cgm_nadir	GLP1_BL	29	-0.080801	0.911457	0.00336892	0.724532	-0.171108	0.00250616	-0.170575	0.00351877	-0.000272212	-0.0152437	0.0236489	0.96
VAS_240	cgm_nadir	GLP1_BL	29	-0.080801	0.911457	-0.00257521	0.9131	0.227133	0.040916	0.227275	0.0445777	0.000208079	-0.0309365	0.0502219	0.792
VAS_iAUC	cgm_nadir	GLP1_BL	29	-0.080801	0.911457	0.0227911	0.467275	0.445374	0.00575918	0.446845	0.00478666	-0.00184155	-0.070895	0.0631272	0.756
EI	cgm_dip	GLP1_BL	29	0.00595407	0.835321	0.0027125	0.66124	0.00723408	8.3212e-08	0.00721334	1.65976e-07	1.61504e-05	-0.000844541	0.000732824	0.824
VAS_240	cgm_dip	GLP1_BL	29	0.00595407	0.835321	-0.00121711	0.968119	-0.00820697	0.00588292	-0.00819923	0.0065811	-7.24674e-06	-0.0017078	0.00248618	0.852
VAS_iAUC	cgm_dip	GLP1_BL	29	0.00595407	0.835321	0.0269411	0.18303	-0.0123374	0.00488586	-0.0129448	0.00571006	0.000160409	-0.00232518	0.00427069	0.648
EI	vpg_nadir	GLP1_BL	30	0.455553	0.524125	0.00505524	0.531116	-0.0871411	0.215872	-0.0890159	0.220788	0.00230293	-0.0171822	0.0325903	0.776
VAS_240	vpg_nadir	GLP1_BL	30	0.455553	0.524125	-0.00770909	0.733368	0.256049	0.00782583	0.260299	0.00883835	-0.0035119	-0.0431663	0.0471202	0.938
VAS_iAUC	vpg_nadir	GLP1_BL	30	0.455553	0.524125	0.0148541	0.538338	0.299087	0.151397	0.283844	0.180133	0.00676683	-0.067558	0.0614183	0.744
EI	vpg_dip	GLP1_BL	30	0.0383072	0.406105	0.00132914	0.856789	0.00420045	0.233488	0.00413718	0.252324	5.09156e-05	-0.000797922	0.00149528	0.818
VAS_240	vpg_dip	GLP1_BL	30	0.0383072	0.406105	0.00307489	0.914676	-0.0123566	0.0042689	-0.0124315	0.00492066	0.00011779	-0.00243119	0.00225675	0.914
VAS_iAUC	vpg_dip	GLP1_BL	30	0.0383072	0.406105	0.0251033	0.267964	-0.0085462	0.253949	-0.00911346	0.273475	0.000961636	-0.00276362	0.00715741	0.492
EI	cgm_nadir	GLP1_240	29	-2.68936	0.00903816	0.000570152	0.952027	-0.171108	0.00250616	-0.169573	0.00516374	-0.00153335	-0.0454971	0.0477309	0.964
VAS_240	cgm_nadir	GLP1_240	29	-2.68936	0.00903816	0.00569987	0.783721	0.227133	0.040916	0.242302	0.0479956	-0.015329	-0.116654	0.108068	0.9
VAS_iAUC	cgm_nadir	GLP1_240	29	-2.68936	0.00903816	0.0252269	0.326994	0.445374	0.00575918	0.518582	0.00269139	-0.0678442	-0.244573	0.0619922	0.302
EI	cgm_dip	GLP1_240	29	0.0352435	0.585371	0.00709737	0.419816	0.00723408	8.3212e-08	0.00697055	1.14695e-06	0.000250136	-0.00165234	0.00144646	0.704
VAS_240	cgm_dip	GLP1_240	29	0.0352435	0.585371	-0.00285915	0.882218	-0.00820697	0.00588292	-0.00807162	0.0206363	-0.000100767	-0.0026329	0.00281793	0.87
VAS_iAUC	cgm_dip	GLP1_240	29	0.0352435	0.585371	0.00321773	0.90874	-0.0123374	0.00488586	-0.0123846	0.014032	0.000113404	-0.003083	0.00436896	0.918
EI	vpg_nadir	GLP1_240	30	-0.802387	0.643956	0.00931163	0.324624	-0.0871411	0.215872	-0.0841156	0.243442	-0.00747153	-0.0615707	0.0192942	0.58
VAS_240	vpg_nadir	GLP1_240	30	-0.802387	0.643956	-0.00164362	0.925068	0.256049	0.00782583	0.254194	0.0135552	0.00131882	-0.0505062	0.0913804	0.884
VAS_iAUC	vpg_nadir	GLP1_240	30	-0.802387	0.643956	0.00595565	0.801588	0.299087	0.151397	0.307719	0.137353	-0.00477873	-0.100207	0.0859241	0.9
EI	vpg_dip	GLP1_240	30	0.0602401	0.450831	0.00843674	0.41953	0.00420045	0.233488	0.00385559	0.310426	0.00050823	-0.000835383	0.00318262	0.574
VAS_240	vpg_dip	GLP1_240	30	0.0602401	0.450831	0.00105427	0.949951	-0.0123566	0.0042689	-0.0124353	0.0102336	6.35093e-05	-0.00474888	0.00254153	0.858
VAS_iAUC	vpg_dip	GLP1_240	30	0.0602401	0.450831	0.00451215	0.857421	-0.0085462	0.253949	-0.00902536	0.23119	0.000271812	-0.00493694	0.00651801	0.882
EI	cgm_nadir	GLP1_Peak	29	-2.02332	0.431267	0.00119374	0.814174	-0.171108	0.00250616	-0.168661	0.0041281	-0.00241533	-0.0263192	0.0305069	0.958
VAS_240	cgm_nadir	GLP1_Peak	29	-2.02332	0.431267	0.0179021	0.0288151	0.227133	0.040916	0.260697	0.026596	-0.0362216	-0.161136	0.0671416	0.43
VAS_iAUC	cgm_nadir	GLP1_Peak	29	-2.02332	0.431267	0.0196185	0.0726388	0.445374	0.00575918	0.474256	0.00337683	-0.0396946	-0.158064	0.0808061	0.448
EI	cgm_dip	GLP1_Peak	29	0.0449203	0.541327	0.00238687	0.677771	0.00723408	8.3212e-08	0.00713105	1.0304e-06	0.000107219	-0.00129598	0.000900079	0.98
VAS_240	cgm_dip	GLP1_Peak	29	0.0449203	0.541327	0.0163876	0.06345	-0.00820697	0.00588292	-0.00897614	0.0037557	0.000736138	-0.00359847	0.00512748	0.528
VAS_iAUC	cgm_dip	GLP1_Peak	29	0.0449203	0.541327	0.0185089	0.204577	-0.0123374	0.00488586	-0.0134155	0.00184289	0.000831425	-0.00357923	0.00720295	0.54
EI	vpg_nadir	GLP1_Peak	30	2.85972	0.331776	0.0058804	0.27642	-0.0871411	0.215872	-0.107845	0.141173	0.0168163	-0.0226877	0.0673084	0.44
VAS_240	vpg_nadir	GLP1_Peak	30	2.85972	0.331776	0.0100531	0.237614	0.256049	0.00782583	0.227372	0.0251072	0.028749	-0.0151946	0.145277	0.346
VAS_iAUC	vpg_nadir	GLP1_Peak	30	2.85972	0.331776	0.00862648	0.435656	0.299087	0.151397	0.268291	0.199137	0.0246693	-0.0324716	0.152695	0.474
EI	vpg_dip	GLP1_Peak	30	-0.149497	0.29468	0.00647859	0.247836	0.00420045	0.233488	0.00539739	0.140088	-0.000968528	-0.00396327	0.00100858	0.382
VAS_240	vpg_dip	GLP1_Peak	30	-0.149497	0.29468	0.00973274	0.278187	-0.0123566	0.0042689	-0.010913	0.0198963	-0.00145501	-0.00714688	0.00108172	0.31
VAS_iAUC	vpg_dip	GLP1_Peak	30	-0.149497	0.29468	0.0115665	0.386034	-0.0085462	0.253949	-0.0068266	0.405535	-0.00172915	-0.0128795	0.00200879	0.39
EI	cgm_nadir	GLP1_Nadir	29	-2.55687	0.00476702	-0.00532432	0.709212	-0.171108	0.00250616	-0.185345	0.00266979	0.0136136	-0.0292602	0.0774892	0.48
VAS_240	cgm_nadir	GLP1_Nadir	29	-2.55687	0.00476702	0.0168565	0.52446	0.227133	0.040916	0.275904	0.0255384	-0.0430999	-0.146738	0.127442	0.672
VAS_iAUC	cgm_nadir	GLP1_Nadir	29	-2.55687	0.00476702	0.000550935	0.984321	0.445374	0.00575918	0.446855	0.00823674	-0.00140867	-0.176365	0.152755	1
EI	cgm_dip	GLP1_Nadir	29	0.0341108	0.520158	0.00197947	0.885054	0.00723408	8.3212e-08	0.00715784	1.11021e-05	6.75213e-05	-0.00179914	0.00125179	0.92
VAS_240	cgm_dip	GLP1_Nadir	29	0.0341108	0.520158	0.00473171	0.858177	-0.00820697	0.00588292	-0.00847261	0.0242089	0.000161402	-0.00292612	0.00332135	0.964
VAS_iAUC	cgm_dip	GLP1_Nadir	29	0.0341108	0.520158	-0.0195925	0.490646	-0.0123374	0.00488586	-0.0121052	0.0166591	-0.000668317	-0.00490059	0.00636853	0.826
EI	vpg_nadir	GLP1_Nadir	30	-1.09457	0.531391	0.00427552	0.757834	-0.0871411	0.215872	-0.0839685	0.261699	-0.00467988	-0.0531988	0.0486424	0.962
VAS_240	vpg_nadir	GLP1_Nadir	30	-1.09457	0.531391	0.00806705	0.732687	0.256049	0.00782583	0.270288	0.0133167	-0.00882998	-0.0912844	0.122024	0.956
VAS_iAUC	vpg_nadir	GLP1_Nadir	30	-1.09457	0.531391	-0.0113438	0.696423	0.299087	0.151397	0.275566	0.179917	0.0124166	-0.142985	0.141455	0.852
EI	vpg_dip	GLP1_Nadir	30	0.0309765	0.700233	0.0051514	0.715469	0.00420045	0.233488	0.00414764	0.26502	0.000159573	-0.00182066	0.00201114	0.998
VAS_240	vpg_dip	GLP1_Nadir	30	0.0309765	0.700233	0.00500501	0.825916	-0.0123566	0.0042689	-0.0126781	0.00867922	0.000155038	-0.00483251	0.0028526	0.954
VAS_iAUC	vpg_dip	GLP1_Nadir	30	0.0309765	0.700233	-0.0193497	0.489434	-0.0085462	0.253949	-0.00719858	0.332311	-0.000599388	-0.00849146	0.00472978	0.796
EI	cgm_nadir	GLP1_iAUC	29	-0.0121222	0.952274	-0.0455813	0.367011	-0.171108	0.00250616	-0.172319	0.00378849	0.000552546	-0.0282344	0.0342335	0.924
VAS_240	cgm_nadir	GLP1_iAUC	29	-0.0121222	0.952274	0.177533	0.104167	0.227133	0.040916	0.229585	0.0479265	-0.00215209	-0.0999131	0.102205	0.86
VAS_iAUC	cgm_nadir	GLP1_iAUC	29	-0.0121222	0.952274	0.151292	0.169415	0.445374	0.00575918	0.457658	0.00557297	-0.00183399	-0.126732	0.0708955	0.818
EI	cgm_dip	GLP1_iAUC	29	-0.00398211	0.656071	-0.028815	0.514283	0.00723408	8.3212e-08	0.00712624	1.35331e-06	0.000114745	-0.000395617	0.00150427	0.62
VAS_240	cgm_dip	GLP1_iAUC	29	-0.00398211	0.656071	0.15589	0.193949	-0.00820697	0.00588292	-0.00747228	0.0211162	-0.000620771	-0.00439686	0.00290722	0.698
VAS_iAUC	cgm_dip	GLP1_iAUC	29	-0.00398211	0.656071	0.0965638	0.412413	-0.0123374	0.00488586	-0.0118102	0.00970213	-0.000384528	-0.0041201	0.00250631	0.774
EI	vpg_nadir	GLP1_iAUC	30	0.382779	0.269157	-0.020963	0.732039	-0.0871411	0.215872	-0.0789004	0.35613	-0.00802419	-0.0779899	0.0230927	0.642
VAS_240	vpg_nadir	GLP1_iAUC	30	0.382779	0.269157	0.117862	0.386527	0.256049	0.00782583	0.206422	0.0586695	0.045115	-0.067706	0.16586	0.372
VAS_iAUC	vpg_nadir	GLP1_iAUC	30	0.382779	0.269157	0.0433671	0.766459	0.299087	0.151397	0.284008	0.245742	0.0166	-0.144734	0.143048	0.874
EI	vpg_dip	GLP1_iAUC	30	-0.0180829	0.240191	-0.0197416	0.742164	0.00420045	0.233488	0.0038381	0.358187	0.000356986	-0.00115482	0.00370131	0.646
VAS_240	vpg_dip	GLP1_iAUC	30	-0.0180829	0.240191	0.117028	0.376046	-0.0123566	0.0042689	-0.00996033	0.033328	-0.0021162	-0.0075129	0.00258401	0.296
VAS_iAUC	vpg_dip	GLP1_iAUC	30	-0.0180829	0.240191	0.0782297	0.580742	-0.0085462	0.253949	-0.00714253	0.431578	-0.00141462	-0.00884025	0.00387931	0.676
EI	cgm_nadir	OXM_BL	29	-17.063	0.291796	0.000587879	0.301681	-0.171108	0.00250616	-0.162218	0.00410863	-0.010031	-0.0461238	0.0171205	0.5
VAS_240	cgm_nadir	OXM_BL	29	-17.063	0.291796	-0.00146362	0.164256	0.227133	0.040916	0.198165	0.0887643	0.0249738	-0.0410707	0.135873	0.45
VAS_iAUC	cgm_nadir	OXM_BL	29	-17.063	0.291796	-0.000674528	0.715543	0.445374	0.00575918	0.435583	0.00686679	0.0115095	-0.0657475	0.103726	0.732
EI	cgm_dip	OXM_BL	29	0.775574	0.224787	0.000491661	0.326231	0.00723408	8.3212e-08	0.00685392	8.22555e-07	0.000381319	-0.000753493	0.00166386	0.502
VAS_240	cgm_dip	OXM_BL	29	0.775574	0.224787	-0.00138895	0.254898	-0.00820697	0.00588292	-0.00695409	0.0468224	-0.00107723	-0.00380478	0.0027429	0.554
VAS_iAUC	cgm_dip	OXM_BL	29	0.775574	0.224787	-0.000713122	0.75249	-0.0123374	0.00488586	-0.0119171	0.0269478	-0.000553079	-0.0033896	0.00457261	0.786
EI	vpg_nadir	OXM_BL	30	-4.80106	0.836175	0.000720277	0.223561	-0.0871411	0.215872	-0.0861598	0.213741	-0.0034581	-0.0335948	0.0430893	0.968
VAS_240	vpg_nadir	OXM_BL	30	-4.80106	0.836175	-0.0018325	0.0324749	0.256049	0.00782583	0.239519	0.0199584	0.00879795	-0.108373	0.106992	0.87
VAS_iAUC	vpg_nadir	OXM_BL	30	-4.80106	0.836175	-0.000687858	0.614249	0.299087	0.151397	0.294177	0.162441	0.00330245	-0.0584956	0.0971398	0.884
EI	vpg_dip	OXM_BL	30	0.541266	0.619472	0.000658026	0.263903	0.00420045	0.233488	0.00387455	0.280122	0.000356167	-0.00140903	0.00193847	0.758
VAS_240	vpg_dip	OXM_BL	30	0.541266	0.619472	-0.00166679	0.0491671	-0.0123566	0.0042689	-0.0111452	0.0088524	-0.000902175	-0.00620915	0.00306219	0.616
VAS_iAUC	vpg_dip	OXM_BL	30	0.541266	0.619472	-0.000634049	0.674526	-0.0085462	0.253949	-0.00786502	0.295114	-0.000343189	-0.00517471	0.00294069	0.772
EI	cgm_nadir	OXM_240	29	-26.2213	0.394195	-4.46968e-05	0.91	-0.171108	0.00250616	-0.172241	0.00357048	0.00117201	-0.032253	0.0395475	0.968
VAS_240	cgm_nadir	OXM_240	29	-26.2213	0.394195	-1.6942e-05	0.989157	0.227133	0.040916	0.226501	0.0450197	0.000444241	-0.0872771	0.0532349	0.8
VAS_iAUC	cgm_nadir	OXM_240	29	-26.2213	0.394195	-0.00294315	0.180538	0.445374	0.00575918	0.449312	0.00297212	0.0771733	-0.0464248	0.570974	0.408
EI	cgm_dip	OXM_240	29	0.728362	0.259297	5.00155e-05	0.915168	0.00723408	8.3212e-08	0.0071995	1.6372e-07	3.64294e-05	-0.000806142	0.00118672	0.738
VAS_240	cgm_dip	OXM_240	29	0.728362	0.259297	-0.000184445	0.849215	-0.00820697	0.00588292	-0.00802561	0.0095586	-0.000134343	-0.00187147	0.0016289	0.892
VAS_iAUC	cgm_dip	OXM_240	29	0.728362	0.259297	-0.00275083	0.221041	-0.0123374	0.00488586	-0.0115947	0.00714571	-0.0020036	-0.0149442	0.00178072	0.404
EI	vpg_nadir	OXM_240	30	-34.9387	0.314	0.000108217	0.833661	-0.0871411	0.215872	-0.0839654	0.25839	-0.00378095	-0.056492	0.0408011	0.836
VAS_240	vpg_nadir	OXM_240	30	-34.9387	0.314	0.000111381	0.924392	0.256049	0.00782583	0.26112	0.00676969	-0.0038915	-0.113409	0.0589207	0.744
VAS_iAUC	vpg_nadir	OXM_240	30	-34.9387	0.314	-0.00229115	0.313998	0.299087	0.151397	0.241102	0.278961	0.0800497	-0.0595432	0.704876	0.432
EI	vpg_dip	OXM_240	30	1.30285	0.38651	0.00015115	0.770986	0.00420045	0.233488	0.00406117	0.267543	0.000196926	-0.00180052	0.00213862	0.82
VAS_240	vpg_dip	OXM_240	30	1.30285	0.38651	1.65599e-05	0.987146	-0.0123566	0.0042689	-0.012388	0.00439844	2.15751e-05	-0.00242857	0.00377271	0.856
VAS_iAUC	vpg_dip	OXM_240	30	1.30285	0.38651	-0.00274892	0.224736	-0.0085462	0.253949	-0.00567761	0.496322	-0.00358144	-0.0327524	0.00309908	0.444
EI	cgm_nadir	OXM_Peak	29	-54.1863	0.122269	0.000217736	0.666059	-0.171108	0.00250616	-0.159923	0.00871689	-0.0117983	-0.0664783	0.0376062	0.728
VAS_240	cgm_nadir	OXM_Peak	29	-54.1863	0.122269	8.32123e-05	0.961323	0.227133	0.040916	0.232877	0.0378085	-0.00450897	-0.135911	0.110097	0.922
VAS_iAUC	cgm_nadir	OXM_Peak	29	-54.1863	0.122269	-0.00533123	0.0800145	0.445374	0.00575918	0.30114	0.00609673	0.28888	-0.00743909	0.893599	0.092
EI	cgm_dip	OXM_Peak	29	1.89316	0.0036884	0.000224384	0.606693	0.00723408	8.3212e-08	0.00680261	5.56495e-06	0.000424795	-0.00167985	0.00246109	0.594
VAS_240	cgm_dip	OXM_Peak	29	1.89316	0.0036884	-0.000140407	0.920341	-0.00820697	0.00588292	-0.00791539	0.0297438	-0.000265812	-0.00545557	0.0025789	0.782
VAS_iAUC	cgm_dip	OXM_Peak	29	1.89316	0.0036884	-0.00584098	0.123719	-0.0123374	0.00488586	-0.0032387	0.593465	-0.0110579	-0.0292522	0.00118329	0.114
EI	vpg_nadir	OXM_Peak	30	-52.8813	0.156368	0.000525615	0.276962	-0.0871411	0.215872	-0.0621835	0.449601	-0.0277952	-0.109374	0.0118317	0.23
VAS_240	vpg_nadir	OXM_Peak	30	-52.8813	0.156368	-0.000104015	0.948581	0.256049	0.00782583	0.248964	0.0086252	0.00550045	-0.110634	0.129068	0.868
VAS_iAUC	vpg_nadir	OXM_Peak	30	-52.8813	0.156368	-0.00429091	0.153461	0.299087	0.151397	0.158957	0.464057	0.226909	-0.0198247	0.963359	0.154
EI	vpg_dip	OXM_Peak	30	2.29949	0.111763	0.000521713	0.225324	0.00420045	0.233488	0.00312639	0.411239	0.00119967	-0.00037696	0.00463426	0.2
VAS_240	vpg_dip	OXM_Peak	30	2.29949	0.111763	-0.000209584	0.892143	-0.0123566	0.0042689	-0.0117489	0.00778879	-0.000481935	-0.00661026	0.00346576	0.758
VAS_iAUC	vpg_dip	OXM_Peak	30	2.29949	0.111763	-0.00476938	0.117352	-0.0085462	0.253949	-0.000840613	0.919002	-0.0109671	-0.046193	0.00122312	0.14
EI	cgm_nadir	OXM_Nadir	29	-29.7938	0.277379	0.000357139	0.550164	-0.171108	0.00250616	-0.161793	0.00409432	-0.0106405	-0.0640756	0.0268355	0.582
VAS_240	cgm_nadir	OXM_Nadir	29	-29.7938	0.277379	-0.000943748	0.513256	0.227133	0.040916	0.188541	0.0975825	0.0281178	-0.0776065	0.15479	0.568
VAS_iAUC	cgm_nadir	OXM_Nadir	29	-29.7938	0.277379	-0.00404382	0.0189615	0.445374	0.00575918	0.383632	0.00241061	0.120481	-0.0346354	0.571273	0.198
EI	cgm_dip	OXM_Nadir	29	1.06324	0.228633	0.000345592	0.465123	0.00723408	8.3212e-08	0.00686231	1.91724e-06	0.000367448	-0.00047894	0.00229404	0.472
VAS_240	cgm_dip	OXM_Nadir	29	1.06324	0.228633	-0.0010181	0.47382	-0.00820697	0.00588292	-0.00682198	0.0708207	-0.00108248	-0.00393046	0.00357539	0.642
VAS_iAUC	cgm_dip	OXM_Nadir	29	1.06324	0.228633	-0.0039995	0.0405021	-0.0123374	0.00488586	-0.00932897	0.0721693	-0.00425243	-0.01723	0.00467061	0.336
EI	vpg_nadir	OXM_Nadir	30	-17.2194	0.589036	0.000637474	0.325462	-0.0871411	0.215872	-0.0777804	0.320675	-0.0109769	-0.103525	0.0258319	0.56
VAS_240	vpg_nadir	OXM_Nadir	30	-17.2194	0.589036	-0.00104132	0.481907	0.256049	0.00782583	0.221063	0.0446023	0.0179309	-0.100214	0.129006	0.778
VAS_iAUC	vpg_nadir	OXM_Nadir	30	-17.2194	0.589036	-0.00423139	0.0235957	0.299087	0.151397	0.263931	0.212945	0.072862	-0.094616	0.596213	0.546
EI	vpg_dip	OXM_Nadir	30	0.944704	0.492967	0.000602229	0.347747	0.00420045	0.233488	0.00363546	0.347241	0.000568928	-0.000820219	0.00450567	0.458
VAS_240	vpg_dip	OXM_Nadir	30	0.944704	0.492967	-0.00103705	0.448798	-0.0123566	0.0042689	-0.010697	0.0178333	-0.000979701	-0.00607232	0.00412593	0.666
VAS_iAUC	vpg_dip	OXM_Nadir	30	0.944704	0.492967	-0.00436923	0.0222799	-0.0085462	0.253949	-0.00545011	0.503479	-0.00412763	-0.0326048	0.00457458	0.438
EI	cgm_nadir	OXM_iAUC	29	-0.100728	0.758249	0.00123483	0.964702	-0.171108	0.00250616	-0.171029	0.00315818	-0.000124382	-0.0293878	0.0231419	0.942
VAS_240	cgm_nadir	OXM_iAUC	29	-0.100728	0.758249	0.0652902	0.309656	0.227133	0.040916	0.242624	0.0439455	-0.00657655	-0.111921	0.0468469	0.682
VAS_iAUC	cgm_nadir	OXM_iAUC	29	-0.100728	0.758249	-0.152309	0.100926	0.445374	0.00575918	0.445525	0.00419618	0.0153417	-0.0610123	0.199253	0.694
EI	cgm_dip	OXM_iAUC	29	0.00669322	0.649096	-0.00439602	0.892153	0.00723408	8.3212e-08	0.00726501	2.30707e-06	-2.94235e-05	-0.00135296	0.00102957	0.882
VAS_240	cgm_dip	OXM_iAUC	29	0.00669322	0.649096	0.0727196	0.206851	-0.00820697	0.00588292	-0.00881022	0.0102119	0.000486728	-0.0023054	0.00378413	0.61
VAS_iAUC	cgm_dip	OXM_iAUC	29	0.00669322	0.649096	-0.126603	0.197016	-0.0123374	0.00488586	-0.0117756	0.0153731	-0.000847384	-0.00757164	0.00354463	0.654
EI	vpg_nadir	OXM_iAUC	30	-0.25726	0.444973	-0.00346625	0.93033	-0.0871411	0.215872	-0.0881414	0.216395	0.000891726	-0.0347806	0.0371686	0.82
VAS_240	vpg_nadir	OXM_iAUC	30	-0.25726	0.444973	0.0990844	0.0874029	0.256049	0.00782583	0.293805	0.00345512	-0.0254904	-0.135608	0.0292257	0.326
VAS_iAUC	vpg_nadir	OXM_iAUC	30	-0.25726	0.444973	-0.144569	0.138415	0.299087	0.151397	0.279752	0.173644	0.0371917	-0.060465	0.243991	0.436
EI	vpg_dip	OXM_iAUC	30	0.00454613	0.774852	0.00401458	0.921463	0.00420045	0.233488	0.00418371	0.249328	1.82508e-05	-0.00168793	0.00149534	0.974
VAS_240	vpg_dip	OXM_iAUC	30	0.00454613	0.774852	0.0732981	0.208176	-0.0123566	0.0042689	-0.0131218	0.00423586	0.000333222	-0.00216152	0.00442106	0.708
VAS_iAUC	vpg_dip	OXM_iAUC	30	0.00454613	0.774852	-0.163596	0.100349	-0.0085462	0.253949	-0.0088946	0.211419	-0.000743727	-0.0104088	0.00454201	0.718
EI	cgm_nadir	AG_BL	29	-0.594058	0.972001	0.00101068	0.171639	-0.171108	0.00250616	-0.172051	0.000285954	-0.000600402	-0.0351889	0.0413297	0.936
VAS_240	cgm_nadir	AG_BL	29	-0.594058	0.972001	0.000311034	0.8509	0.227133	0.040916	0.228602	0.0550358	-0.000184772	-0.0629583	0.0553941	0.884
VAS_iAUC	cgm_nadir	AG_BL	29	-0.594058	0.972001	-0.00293774	0.261059	0.445374	0.00575918	0.440934	0.00502719	0.00174519	-0.145905	0.145729	0.98
EI	cgm_dip	AG_BL	29	0.514984	0.283668	0.000334726	0.65673	0.00723408	8.3212e-08	0.0070593	3.6187e-07	0.000172379	-0.000626751	0.00136255	0.804
VAS_240	cgm_dip	AG_BL	29	0.514984	0.283668	0.00120906	0.43651	-0.00820697	0.00588292	-0.0089152	0.00755142	0.000622649	-0.00183063	0.00366604	0.676
VAS_iAUC	cgm_dip	AG_BL	29	0.514984	0.283668	-0.00194695	0.438455	-0.0123374	0.00488586	-0.0115199	0.0144283	-0.00100265	-0.00659783	0.00212024	0.528
EI	vpg_nadir	AG_BL	30	-6.52056	0.679383	0.000736245	0.438484	-0.0871411	0.215872	-0.0810198	0.239032	-0.00480073	-0.0364921	0.0196902	0.742
VAS_240	vpg_nadir	AG_BL	30	-6.52056	0.679383	-0.00012453	0.932038	0.256049	0.00782583	0.255355	0.0103987	0.000812006	-0.0656004	0.0337966	0.982
VAS_iAUC	vpg_nadir	AG_BL	30	-6.52056	0.679383	-0.00229522	0.46329	0.299087	0.151397	0.302527	0.161867	0.0149661	-0.0924477	0.134339	0.868
EI	vpg_dip	AG_BL	30	0.0817499	0.917772	0.000822926	0.387443	0.00420045	0.233488	0.00409606	0.23059	6.72741e-05	-0.00125356	0.0014572	0.884
VAS_240	vpg_dip	AG_BL	30	0.0817499	0.917772	-0.000252071	0.864066	-0.0123566	0.0042689	-0.0123013	0.00547674	-2.06068e-05	-0.00207175	0.00256843	0.948
VAS_iAUC	vpg_dip	AG_BL	30	0.0817499	0.917772	-0.00249182	0.357788	-0.0085462	0.253949	-0.00907153	0.208046	-0.000203706	-0.00624147	0.00437552	0.946
EI	cgm_nadir	AG_240	29	-11.1686	0.561464	0.000459734	0.526275	-0.171108	0.00250616	-0.166333	0.00210692	-0.00513459	-0.0400601	0.0198939	0.592
VAS_240	cgm_nadir	AG_240	29	-11.1686	0.561464	0.000634302	0.641682	0.227133	0.040916	0.235575	0.056871	-0.00708427	-0.0843064	0.0592971	0.846
VAS_iAUC	cgm_nadir	AG_240	29	-11.1686	0.561464	-0.0017952	0.423717	0.445374	0.00575918	0.420293	0.0165442	0.0200499	-0.0996909	0.193719	0.692
EI	cgm_dip	AG_240	29	0.824551	0.225903	6.83746e-05	0.929321	0.00723408	8.3212e-08	0.00717573	4.36151e-06	5.63783e-05	-0.00119994	0.0014549	0.954
VAS_240	cgm_dip	AG_240	29	0.824551	0.225903	0.00118358	0.422041	-0.00820697	0.00588292	-0.00919692	0.011845	0.000975919	-0.0023709	0.00520068	0.584
VAS_iAUC	cgm_dip	AG_240	29	0.824551	0.225903	-0.00162178	0.480788	-0.0123374	0.00488586	-0.0111237	0.0262376	-0.00133724	-0.00940389	0.00338556	0.56
EI	vpg_nadir	AG_240	30	-17.3791	0.354607	0.000337552	0.616959	-0.0871411	0.215872	-0.0803964	0.240427	-0.00586636	-0.0476005	0.0172589	0.634
VAS_240	vpg_nadir	AG_240	30	-17.3791	0.354607	-0.0001609	0.897985	0.256049	0.00782583	0.253556	0.0130459	0.0027963	-0.0935736	0.0403059	0.95
VAS_iAUC	vpg_nadir	AG_240	30	-17.3791	0.354607	-0.000994989	0.690649	0.299087	0.151397	0.292871	0.208087	0.017292	-0.099169	0.166838	0.794
EI	vpg_dip	AG_240	30	0.755227	0.387213	0.000338072	0.619055	0.00420045	0.233488	0.00390981	0.261259	0.000255321	-0.00068784	0.00195627	0.624
VAS_240	vpg_dip	AG_240	30	0.755227	0.387213	-0.000123617	0.924088	-0.0123566	0.0042689	-0.0122534	0.00719605	-9.33591e-05	-0.00201401	0.00377784	0.998
VAS_iAUC	vpg_dip	AG_240	30	0.755227	0.387213	-0.00112521	0.624745	-0.0085462	0.253949	-0.00813947	0.301129	-0.000849789	-0.00833442	0.00294969	0.7
EI	cgm_nadir	AG_Peak	29	-6.67288	0.736293	0.000484788	0.492349	-0.171108	0.00250616	-0.168446	0.00165136	-0.00323493	-0.0377069	0.027921	0.63
VAS_240	cgm_nadir	AG_Peak	29	-6.67288	0.736293	0.000321855	0.809611	0.227133	0.040916	0.230299	0.0548079	-0.0021477	-0.0627436	0.0709325	0.93
VAS_iAUC	cgm_nadir	AG_Peak	29	-6.67288	0.736293	-0.00199859	0.359503	0.445374	0.00575918	0.426251	0.0107408	0.0133364	-0.115142	0.18679	0.736
EI	cgm_dip	AG_Peak	29	0.781224	0.256944	-2.24822e-05	0.976804	0.00723408	8.3212e-08	0.00725238	2.26743e-06	-1.75636e-05	-0.00112011	0.00127497	0.966
VAS_240	cgm_dip	AG_Peak	29	0.781224	0.256944	0.00102661	0.460183	-0.00820697	0.00588292	-0.00903058	0.0107996	0.000802013	-0.00238995	0.00459831	0.622
VAS_iAUC	cgm_dip	AG_Peak	29	0.781224	0.256944	-0.00149545	0.52102	-0.0123374	0.00488586	-0.0113005	0.0232325	-0.00116828	-0.00870452	0.00310858	0.598
EI	vpg_nadir	AG_Peak	30	-14.3998	0.445447	0.000301909	0.660291	-0.0871411	0.215872	-0.0820876	0.233229	-0.00434742	-0.04413	0.0143778	0.672
VAS_240	vpg_nadir	AG_Peak	30	-14.3998	0.445447	-0.000289948	0.807857	0.256049	0.00782583	0.25231	0.0113694	0.00417519	-0.0763795	0.0391662	0.912
VAS_iAUC	vpg_nadir	AG_Peak	30	-14.3998	0.445447	-0.00105338	0.674673	0.299087	0.151397	0.294519	0.197282	0.0151684	-0.0926836	0.15117	0.806
EI	vpg_dip	AG_Peak	30	0.679187	0.44338	0.000291671	0.668596	0.00420045	0.233488	0.00397571	0.254231	0.000198099	-0.000567033	0.00185182	0.626
VAS_240	vpg_dip	AG_Peak	30	0.679187	0.44338	-0.000191859	0.877474	-0.0123566	0.0042689	-0.0122041	0.00659318	-0.000130308	-0.00199677	0.00346222	0.974
VAS_iAUC	vpg_dip	AG_Peak	30	0.679187	0.44338	-0.00113925	0.619938	-0.0085462	0.253949	-0.00817272	0.296785	-0.000773762	-0.00784692	0.00263763	0.726
EI	cgm_nadir	AG_Nadir	29	6.1857	0.459331	0.000872161	0.552899	-0.171108	0.00250616	-0.177955	0.00119704	0.00539493	-0.0345333	0.0372793	0.734
VAS_240	cgm_nadir	AG_Nadir	29	6.1857	0.459331	0.00228009	0.445906	0.227133	0.040916	0.219754	0.0824166	0.0141039	-0.0363665	0.139923	0.61
VAS_iAUC	cgm_nadir	AG_Nadir	29	6.1857	0.459331	0.000606624	0.891036	0.445374	0.00575918	0.440594	0.00685911	0.0037524	-0.0849072	0.131588	0.898
EI	cgm_dip	AG_Nadir	29	0.0552953	0.881953	-0.000132865	0.923163	0.00723408	8.3212e-08	0.00723783	2.53222e-07	-7.34678e-06	-0.00103706	0.00134264	0.882
VAS_240	cgm_dip	AG_Nadir	29	0.0552953	0.881953	0.00364896	0.261828	-0.00820697	0.00588292	-0.00851069	0.0177131	0.000201771	-0.00485321	0.00294625	0.878
VAS_iAUC	cgm_dip	AG_Nadir	29	0.0552953	0.881953	0.00385166	0.459027	-0.0123374	0.00488586	-0.0126831	0.00153755	0.000212979	-0.00586314	0.00362332	0.892
EI	vpg_nadir	AG_Nadir	30	5.34073	0.531431	0.000146463	0.835428	-0.0871411	0.215872	-0.088038	0.225533	0.000782222	-0.0212918	0.0219671	0.918
VAS_240	vpg_nadir	AG_Nadir	30	5.34073	0.531431	-0.000506303	0.842228	0.256049	0.00782583	0.259101	0.00864979	-0.00270403	-0.0349016	0.0850063	0.96
VAS_iAUC	vpg_nadir	AG_Nadir	30	5.34073	0.531431	0.00106061	0.589834	0.299087	0.151397	0.289668	0.165487	0.00566443	-0.0420413	0.0940093	0.68
EI	vpg_dip	AG_Nadir	30	-0.24182	0.498285	0.000145185	0.828457	0.00420045	0.233488	0.00423998	0.239152	-3.51087e-05	-0.000833184	0.00106146	0.928
VAS_240	vpg_dip	AG_Nadir	30	-0.24182	0.498285	-0.00033841	0.902366	-0.0123566	0.0042689	-0.0124292	0.00471637	8.18344e-05	-0.00392882	0.00147705	0.96
VAS_iAUC	vpg_dip	AG_Nadir	30	-0.24182	0.498285	0.0014907	0.514229	-0.0085462	0.253949	-0.0080486	0.297275	-0.000360482	-0.0054592	0.00155542	0.61
EI	cgm_nadir	AG_iAUC	29	-1.89045	0.762682	0.00319802	0.0107764	-0.171108	0.00250616	-0.164951	0.00091391	-0.00604569	-0.0477368	0.0288441	0.72
VAS_240	cgm_nadir	AG_iAUC	29	-1.89045	0.762682	-0.00106646	0.823703	0.227133	0.040916	0.223701	0.0540532	0.00201609	-0.078498	0.0323082	0.86
VAS_iAUC	cgm_nadir	AG_iAUC	29	-1.89045	0.762682	-0.0139578	0.0531428	0.445374	0.00575918	0.390298	0.0121049	0.0263865	-0.155415	0.244051	0.762
EI	cgm_dip	AG_iAUC	29	0.205228	0.327923	0.0018444	0.2965	0.00723408	8.3212e-08	0.00682663	1.56008e-06	0.000378521	-0.000425218	0.00203794	0.41
VAS_240	cgm_dip	AG_iAUC	29	0.205228	0.327923	0.000258626	0.957203	-0.00820697	0.00588292	-0.00826959	0.0195728	5.30772e-05	-0.0019234	0.00313001	1
VAS_iAUC	cgm_dip	AG_iAUC	29	0.205228	0.327923	-0.0140519	0.035706	-0.0123374	0.00488586	-0.0098272	0.017964	-0.00288384	-0.0116299	0.00285332	0.356
EI	vpg_nadir	AG_iAUC	30	-0.0944656	0.537849	0.0515586	0.469103	-0.0871411	0.215872	-0.0807483	0.249846	-0.00487052	-0.0375566	0.0127734	0.582
VAS_240	vpg_nadir	AG_iAUC	30	-0.0944656	0.537849	0.0784879	0.54447	0.256049	0.00782583	0.263778	0.0120568	-0.00741441	-0.0631386	0.0316501	0.728
VAS_iAUC	vpg_nadir	AG_iAUC	30	-0.0944656	0.537849	-0.379774	0.141881	0.299087	0.151397	0.280409	0.155433	0.0358756	-0.0872572	0.193842	0.546
EI	vpg_dip	AG_iAUC	30	-0.000335853	0.962976	0.0661188	0.383853	0.00420045	0.233488	0.00419889	0.209148	-2.22062e-05	-0.00126491	0.00119588	0.944
VAS_240	vpg_dip	AG_iAUC	30	-0.000335853	0.962976	0.0405488	0.781523	-0.0123566	0.0042689	-0.0124255	0.00525922	-1.36184e-05	-0.00167014	0.00250534	0.912
VAS_iAUC	vpg_dip	AG_iAUC	30	-0.000335853	0.962976	-0.42735	0.096754	-0.0085462	0.253949	-0.00935688	0.151245	0.000143527	-0.00709746	0.00698848	0.972
												-0.0678442	-0.469853	0.000518126	0.092
												0.28888
